# Supplementary material for: A reconstructed database of historic bluefin tuna captures in the Gibraltar Strait and Western Mediterranean
Source: Data Brief. 2017 Nov 16;16:206–10. doi: 10.1016/j.dib.2017.11.028 (PMC5712807; doi:10.1016/j.dib.2017.11.028)
Supplement: Supplementary file 2 — Supplementary material [file mmc2.zip › mmc2/reconstructed_tuna_datasets_201711001377098003.csv]

Year	PBarril	PMedoCasas	CSaline	CIsolaPiana	CPortoScuso	CPortoPaglia	SBonagia	SFormica	SSGiuliano
1700	5669.6	7013.57	1389.35	1565.57	1967.4	769.8	137	1402	826
1701	5858.8	8714.55	1678.43	2095.91	2574.38	969.99	388	1739	577
1702	2959.48	5169.42	1005.49	1357.18	1652.56	612.69	378	1017	159
1703	2207.32	3635.71	685.83	896.88	1089.07	402.4	197	727	149
1704	2234.97	3494.66	727.46	948.04	1177.56	450.74	268.06	695	209
1705	2269.04	3415.27	742.98	960.83	1205.86	468.87	7	695	258.67
1706	1875.56	2925.15	721.16	969.53	1237.04	492.05	408	535	230.39
1707	1489.31	2427.78	687.43	957.62	1240.03	503.02	508	406	200.86
1708	251.74	765.47	504.26	796.6	1080.97	464.7	708	5	94.54
1709	2613.53	4441.66	1404.42	2004.45	2620.82	1076.52	1209	680	383.4
1710	3311.23	5679.08	1786.43	2554.09	3336.25	1368.55	1580	824	468
1711	5080.39	9705.82	2147.05	3047.46	3780.81	1441.06	1279	1788	229
1712	9155.72	17761.18	3005.45	4148.08	4870.74	1698.2	778	3668	0
1713	11646.15	15418.69	3111.83	3688.29	4618.14	1794.36	608	3041	1542
1714	9017.73	13673.93	3018.31	3928.39	4939.37	1925.42	1319	2559	995
1715	5549.39	9594.57	2173.47	2992.43	3746.63	1449.03	1219	1756	438
1716	4704.89	7835.9	1744	2362.02	2955.44	1142.48	898	1451	408
1717	6009.91	9112.74	1820.25	2316.56	2861.77	1087.19	548	1788	587
1718	2824.24	5699.58	1068.16	1516.28	1818.97	657.22	458	1130	0
1719	4721.35	7223.71	1363.05	1718.61	2097.52	782.23	307	1451	418
1720	3324.41	5111.2	1060.16	1369.98	1702.58	652.42	387	985	328
1721	12.29	770.38	480.93	805.8	1076.44	453.17	738	0	0
1722	2487.77	3866.73	942.1	1262.35	1608.37	638.52	518	712	303.33
1723	1795.87	3593	860.12	1247.24	1563.42	604.86	608	632	80
1724	4557.38	6711.42	1319.2	1647.39	2033.29	771.86	297	1371	239
1725	4654.25	7096.42	1167.12	1414.32	1670.87	591.45	0	1500	348
1726	3256.31	6642.55	1676.12	2453.49	3096.43	1209.69	1289	1130	159
1727	4463.76	8299.16	2058.75	2934.22	3709.93	1454.27	1449	1435	328
1728	70.06	1103.48	691.3	1148.04	1536.82	648.83	1048	0	20
1729	6305.79	9744.79	1929.36	2473.27	3045.93	1151.41	587	1917	577
1730	9311.34	13301.01	2537.73	3090.7	3801.27	1436.37	457	2672	1005
1731	7377.75	9865.34	1755.44	2002.64	2439.95	910.57	0	2046	866
1732	6590.41	9589.74	1621.26	1923.33	2296.76	828.54	0	2014	597
1733	4187.16	6138.08	1105.96	1344.56	1629.74	601.89	126	1259	398
1734	1769.66	4376.09	1384.24	2129.28	2744.63	1103.67	1429	616	80
1735	76.08	1480.32	926.55	1542.2	2063.37	870.5	1409	0	20
1736	628.62	1981.11	1335.33	2113.72	2870.23	1234.88	1890	0	247.95
1737	3049.65	7547.83	2043.49	3130.84	3961	1551.21	1870	1211	0
1738	11324.33	16225.91	3820.22	4918.69	6272.74	2496.37	1820	2946	1502
1739	8595.11	12934.48	2905.83	3783.53	4773.31	1869.87	1319	2400	985
1740	10622.15	16840.76	3353.78	4357.5	5362.9	2024.34	1118	3299	905
1741	9664.32	16042.61	3367.48	4509.72	5587.86	2129.27	1479	3059	766
1742	8745	14190	3621.54	4964.71	6348.56	2531.8	2371	2432	1005
1743	8225.25	13384.91	3206.62	4357.44	5522.25	2174.79	1880	2384	856
1744	9064.56	14818.93	3433.42	4648.28	5859.82	2290.38	1890	2689	886
1745	9551.05	15352.5	3378.81	4504.21	5638.05	2181.77	1609	2866	905
1746	9539.9	16133.23	3865.1	5323.6	6731.21	2641.14	2361	2866	896
1747	6741.65	9920.23	3346.42	4634.92	6143.84	2571.55	2180	3332	1184
1748	14196.47	20427.11	4562.95	5815.33	7354.93	2893.4	1880	3814	1771
1749	10992.91	16987.13	3684.48	4817.54	6031.68	2336.24	1579	3203	1134
1750	11428.86	18183.54	3853.28	5078.39	6320.33	2425.69	1619	3461	1055
1751	13523.51	20822.37	4630.08	6075.19	7639.44	2977.69	2120	3878	1453
1752	15120.67	22093.06	5234.66	6806.29	8675.04	3448.66	2611	3991	1950
1753	10624.8	17140.15	4469.06	6134.2	7868.75	3151.84	3012	2898	1274
1754	11140.42	19989.32	4669.53	6537.46	8207.76	3185.93	2891	3589	816
1755	18241.77	23154.25	5966.67	7434.01	9692.59	3980.45	2961	4023	3104
1756	19508.4	23348.01	5662.18	6725.24	8753.85	3591.84	2090	4232	3393
1757	16808.02	23540.58	5546.16	7069.8	9033.17	3605.63	2551	4280	2318
1758	18045.31	25590.16	5728.32	7254.51	9188.88	3623.35	2310	4778	2318
1759	20164.96	26105.83	5552.88	6607.47	8368.52	3305.71	1408	5035	2886
1760	19937.52	24348.77	5636.89	6668.76	8608.11	3492.67	1819	4521	3284
1761	18911.1	25936.26	5537.32	6810.96	8585.1	3364.47	1719	4971	2468
1762	20036.91	24082.78	5401.55	6261.58	8059.92	3259.74	1418	4553	3294
1763	16331.96	20830.99	5024.73	6162.26	7964.28	3233.52	2090	3766	2627
1764	11508.27	16172.39	3570.77	4486.99	5675.27	2233.77	1348	3043	1483
1765	10334.49	14990.73	3335.35	4262.78	5384.54	2114.22	1378	2803	1264
1766	9881.89	15672.09	5293.51	7479.57	9875.32	4110.07	3633	2481	1592
1767	9600.54	14607.82	3583.59	4769.01	6090.72	2426.67	2039	2578	1194
1768	7727.83	15590.23	2919.39	4143.27	4969.6	1795.15	1248	3092	0
1769	11513.73	16277.33	4006.92	5180.17	6654.38	2675.08	2089	2883	1632
1770	18241.17	26530.31	5578.05	7041.57	8809.04	3411.47	1889	5100	2090
1771	21980.06	25461.42	5531.43	6185.6	7958.75	3220.61	987	4907	3700
1772	10041.58	13446.12	3064.88	3791.73	4839.73	1930.67	1167	2498	1443
1773	10596.73	15152.56	3448.39	4401.48	5585.69	2208.04	1488	2803	1363
1774	12132.94	15967.46	3543.67	4311.83	5489.88	2183.43	1167	3012	1751
1775	15226.78	18159.15	4048.54	4660.41	5998.89	2426.71	997	3446	2517
1776	8328.58	10838	2456.5	3085.3	3818.4	1455.26	616	2498	1055
1777	9455.36	9945	4033.99	5213.68	7145.63	3123.23	817	4699	945
1778	6832.4	9051	2868.72	3808.21	5054.33	2121.2	1518	2193	1085
1779	2875.99	5078	2921.53	4386.54	5977.02	2585.26	2520	1759	517
1780	5037.21	9052	3336.74	4889.19	6465.89	2694.58	2440	2434	428
1781	7817.05	11933	3113.47	4193.42	5398.89	2174.68	1738	2370	925
1782	4851.23	4483	2375.89	3113.05	4356.55	1950.71	1137	1904	1124
1783	5732.3	4682	2926.51	3824.29	5417.46	2459.55	1598	2032	1622
1784	7823.43	7365	3733.58	4873.72	6805.12	3039.44	1848	2868	1851
1785	8426.47	8557	3554.97	4555.13	6279.29	2764.14	1548	2884	1771
1786	10383.38	13524	3190.35	3927.79	5053.19	2038.5	1267	2482	1632
1787	12097.78	19584	2974.08	3650.66	4205.98	1423.18	1397	2000	1284
1788	8895.8	15015	2167.64	2695.13	3047.56	994.84	947	1631	726
1789	7362.79	9055	2252.23	2734.95	3562.21	1461.94	806	1808	1234
1790	9030.56	11936	2502.36	2997.6	3782.13	1485.53	896	1936	1383
1791	5746.33	7566	1975.93	2509.36	3269.19	1340.43	1037	1310	1015
1792	3847.8	3593	1559.64	1957.27	2725.2	1214.35	836	1535	1085
1793	3567.87	3494	1038.51	1183.2	1609.96	699.88	335	1294	846
1794	2872.63	3495	1002.01	1260.92	1667	697.05	235	1069	348
1795	3683.14	4091	1430.36	1822.86	2465.81	1061.09	215	1744	388
1796	6954.16	10151	1938.6	2392.74	2935.58	1104.53	415	2049	577
1797	8032.55	13628	1548.98	1794.94	1833.68	476.16	415	1310	547
1798	3603.78	6476	900.08	1151.74	1282.79	405.84	465	635	239
1799	3547.39	5980	1299.34	1761.29	2193.04	841.57	666	1102.09	249
1800	4134.74	8762	899.15	1196.75	1167.68	262.19	595	539	50
1801	7994.35	14822	1919.56	2463.53	2670.92	797.88	946	1439	388
1802	5697.51	11842	1707.69	2375.01	2663.27	851.43	1046	1326	10
1803	4430.85	8862	1077.4	1429.32	1508.73	422.92	535	893	40
1804	4203.74	6876	674.47	708.65	654.23	122.15	0	700	269
1805	2467.91	3896	797.76	1039.94	1287.79	490.67	415	587	273.81
1806	1032.86	1811	1009.51	1511.53	2057.35	888.74	896	555	234.5
1807	2890.96	4195	874.83	1101.07	1375.43	531.55	299.61	796	321.21
1808	3522.65	5089	1083.65	1368.08	1715.73	666.89	378.07	989	395.38
1809	3702.3	5572.55	1212.29	1567.74	1967.54	765.03	450.15	1134	422.06
1810	3281.14	4938.63	1074.38	1389.4	1743.72	678	398.94	1005	374.05
1811	3493.35	5258.05	1143.87	1479.26	1856.5	721.85	424.75	1070	398.24
1812	5484.88	8255.63	1795.99	2322.58	2914.88	1133.37	666.89	1680	625.27
1813	6532.89	9833.04	2139.15	2766.35	3471.83	1349.93	794.32	2001	744.75
1814	1710.76	2574.97	560.18	724.42	909.16	353.5	208.01	524	195.03
1815	0	0	0	0	0	0	0	0	0
1816	3859.01	5808.42	1263.6	1634.1	2050.83	797.41	469.21	1182	439.93
1817	0	0	0	0	0	0	0	0	0
1818	0	0	0	0	0	0	0	0	0
1819	0	0	0	0	0	0	0	0	0
1820	2329.62	2903.87	634.32	601	1052	380.2	191.61	533.4	261.34
1821	2988.14	3247.65	787.71	571	1383	485.25	228.65	632.07	345.96
1822	3556.42	5042.88	1001.47	1173	1563	583.5	314.41	880.9	385.23
1823	11014.15	9958.88	4067	2045	2104	1234.14	382.28	1855.31	1221.74
1824	9870.24	14121.03	3736	3308	4329	1620.04	877.1	2458.47	1066.3
1825	10745.17	10833.27	3164	1955	3908	1531.75	642.83	2082.81	1225.18
1826	9480.8	10143.27	3013	2075	3036	1296.79	547.04	1874.6	1057.37
1827	9521.84	7169.19	3435	1174	1834	1038.11	263.42	1436.54	1084.75
1828	6171.26	4993.94	2140	843	1413	717.06	213.51	988.88	702.93
1829	8550.69	7711.15	2924	1445	2134	1039.55	354.22	1476.29	963.74
1830	5804.54	7367.4	1599	1626	2435	992	465.24	1332.35	643.88
1831	4916.36	5932.38	1026	1325	2405	1300	459.73	1145.2	571.81
1832	6409.88	12707.2	1268	2979	4599	1119	914.68	2125.95	668.28
1833	11779.39	18866.14	3527	4782	5020	1903	1120.49	3154.9	1227.55
1834	13321.67	19312.61	3437	4873	5922	3023	1285.53	3406.63	1457.02
1835	17513.99	23944.21	4672	5564	7756	3279	1551.39	4263.82	1926.04
1836	13408.5	15684.14	3979	3280	5050	2175	925.88	2865.75	1491.76
1837	12656.85	18961.75	3437	2980	5651	1966	1169.71	3255.23	1351.75
1838	10998.2	15851.73	3197	3250	4629	2302	960.95	2738.7	1180.29
1839	12021.34	12306.7	3709	2770	3547	2190	698.17	2356	1359.43
1840	10542.26	11662.98	2806	1928	3758	1566	615.81	2710	1165.51
1841	10200.59	14870.05	1932	1688	3006	1485	452.61	4846	977.76
1842	6916.29	6655.1	1420	1087	1383	2125	283.41	2308	765.5
1843	8805.76	7999.48	1903	1298	2104	2525	394	2597	998.07
1844	12758.62	11760.11	3416.53	2801	5411	3165	1023.15	2083	1555.81
1845	10990.71	12187.19	3148.78	3300	5020	2540	1023.91	1730	1311.37
1846	12081.32	13393.63	2813.07	2170	3607	2732	651.75	3866	1321.04
1847	12613.85	15451.95	3139.96	2862	4419	2476	823.21	3802	1369.1
1848	8379.79	12926.44	2127.3	2862	2285	1868	566.99	3160	830.39
1849	11266.28	17467	3240.43	4365	4689	1995	1039.98	3079	1184.29
1850	12201.63	19301.57	3755.47	4800	6553	1291	1304.69	2630	1315.82
1851	8128.96	12595.88	2352.56	2652	4178	635	761	2116	857.43
1852	11332.88	15363.92	2780.17	2682	3818	1915	704.07	3931	1174.12
1853	13677.17	15834.4	3441.14	3644	4088	3770	922.76	3835	1521.33
1854	8693.04	11235.25	1947.41	2172	1533	2490	406.82	3500	884.14
1855	13579.09	17888.83	3474.35	4006	4238	3242	950.23	4200	1450.44
1856	13585.2	21255.87	3931.71	4878	6403	1642	1271.07	3581.59	1426.25
1857	13262.07	14485.23	3486.98	3134	5351	2873	1007.9	2806.87	1531.45
1858	13649.32	12845.81	3498	3675	3968	4793	978.79	2673.74	1626.58
1859	14241.43	17605.1	3854.57	3706	6283	2393	1155.02	3237.47	1598.12
1860	13361.33	19604.58	3800.75	4728	5772	2265	1206.69	3382.62	1432.9
1861	9114.71	10475	3779.43	5901	6253	2152	1701.17	2644.06	1289.4
1862	9500.25	10475	3696.97	5059	6523	1864	1597.83	2599.66	1314.58
1863	11238.11	9581	3766.61	4248	5772	3944	1457.93	2538.19	1538.78
1864	8598.74	9880	1756	4007	8026	3224	1737.88	2566.48	1255.86
1865	16055.27	10874	6757	6352	7335	2935	1873.51	3263.93	2228.24
1866	15368.72	8788	5642	4850	6764	4215	1660.77	2887.33	2154.66
1867	16000	6901	4438	4339	5621	4631	1322.62	2549.43	2218.9
1868	13839	8093	4227	5241	7395	5911	1929.63	2885.61	2032.84
1869	11628	8590	4800	6323	9138	5798	2494.77	3160.5	1889.9
1870	15000	8988	4318	5091	7395	3200	473	2828.15	2077.28
1871	13000	11869	2511	1905	3788	5926	1235	2418.11	1556.37
1872	15614	12565	3083	4610	9000	4838	1195	3307.6	2099.86
1873	25461	12665	4289	5122	8808	3733	1064	3701.16	3254.11
1874	39900	17930	6066	5513	12000	3125	964	5080.1	4942.25
1875	25685	23196	11187	6535	8717	4389	1124	5039.41	3178.06
1876	25576	16938	12090	4611	3607	3333	794	2374	3099.88
1877	27457	14057	7874	8098	7816	1092	393	2213	3475.95
1878	36000	11276	6699	7167	10220	1844	774	1812	4624.55
1879	35000	15548	5224	5800	10792	3284	743	5892	4395.85
1880	22152	17436	6278	6987	9349	4068	934	5249	2839.22
1881	28237	15549	8869	5514	9900	6627	1435	3225	3730.61
1882	46048	14556	3748	2809	4990	2531	834	2984	5331.13
1883	29678	12470	6249	3982	6523	4115	944	3997	3702.81
1884	18839	11113	2213	5124	5892	5715	844	4527	2415
1885	12313	12868	5677	4252	5441	5106	443	2053	388
1886	13532	11147	1852	4493	5381	3506	683	1844	388
1887	13201	12472	2274	2359	3307	2562	863	3145	537
1888	15526	13664	2665	2780	6132	2274	833	3676	458
1889	7009	14757	1913	4704	5291	2737	1575	6535	547
1890	5905	15751	1130	2811	2615	2433	1224	6166	945
1891	11216	36414	2545	2150	3487	1985	923	2599	458
1892	4500	32242	3028	2090	3246	865	903	4366	348
1893	6019	28468	2124	2721	2675	1520	1304	2953	438
1894	12326	27872	3148	3894	7635	1952	2607	2294	299
1895	6465	26382	3119	7020	7846	624	3108	6342	1861
1896	7240	23502	2245	4000	4960	1328	2647	6005	1821
1897	15206	21516	3932	6960	6523	1135	1815	4078	905
1898	15429	21019	5348	8734	10671	1007	1034	4302	617
1899	9567	21516	5000	6330	10220	2799	1274	3194	796
1900	11339	25391	5800	5668	6914	2639	1865	3580	468
1901	8353	27378	3391	7021	5110	1519	813	2648	100
1902	7470	36716	2397	5759	2600	0	853	4865	736
1903	11785	33935	2608	6631	5741	0	1264	4897	627
1904	12893	27975	2006	5128	5170	0	623	4801	428
1905	8138	25989	832	3265	4299	1342	623	4881	527
1906	15772	34830	3693	5339	4569	669	723	5154	726
1907	17432	43374	4205	10600	6373	893	1234	3468	328
1908	6262	38010	5712	11171	12235	1261	1143	3435	0
1909	6262	34037	4959	10600	8056	636	632	4223	179
1910	4384	29070	3152	5190	4479	0	612	3211	1000
1911	4385	22117	3574	5310	3727	876	1364	2873	30
1912	5935	19137	2038	5310	4900	2316	1223	2456	149
1913	8149	16654	2038	4830	5080	1180	1023	1669	90
1914	7929	19436	2520	3958	5080	1035	823	1508	70
1915	6050	24403	1737	2636	4028	0	622	2215	180.14
1916	2954	28675	1828	3538	3697	571	332	1781	-307.87
1917	3619	21921	1949	3418	3788	1595	271	1637	22.84
1918	2514	15961	1256	3117	3126	810	372	2215	28.54
1919	2848	9206	1076	2216	1924	794	352	2777	226.53
1920	5282	12584	1979	1885	3607	858	261	3982	500.46
1921	3182	19836	2311	2487	4780	986	522	3565	79.67
1922	2077	15267	1799	3359	3908	393	883	2697	51.92
1923	2631	8314	1558	2788	2796	1305	632	1926	292.5
1924	2080	4142	715	2247	2044	1929	715.82	1653	320.83
1925	754	6626	806	1676	1894	1321	599.05	850	44.75
1926	1640	9408	716	1406	1623	1672	470.85	946	44.56
1927	2195	8911	686	1857	1563	408	417.06	1075	108.97
1928	5183	6925	686	1917	1383	792	255.32	609	512.69
1929	3193	8912	475	1226	1383	792	234.37	448	193.22
1930	3969	16164	506	1256	1653	983	198.44	786	61.44
1931	2422	15867	837	1737	1263	615	280.14	1139	-110.02
1932	3529	15669	958	1587	1834	743	349.95	1991	61.04
1933	2092	14676	898	2790	3006	599	820.71	2007	195.66
1934	1843	13186	747	1197	1774	822	356.7	818	-78.26
1935	1624	19146	1260	2520	3337	1734	884.8	2325.71	-156.99
1936	3148	17756	1260	2610	3006	710	621.18	0	4.41
