# Supplementary material for: A reconstructed database of historic bluefin tuna captures in the Gibraltar Strait and Western Mediterranean
Source: Data Brief. 2017 Nov 16;16:206–10. doi: 10.1016/j.dib.2017.11.028 (PMC5712807; doi:10.1016/j.dib.2017.11.028)
Supplement: Supplementary file 3 — Supplementary material [file mmc3.zip]

Archive with 2 entries (1 files):
- mmc3/
- mmc3/tuna_datasets_201711001377098004.csv
