# Supplementary material for: A reconstructed database of historic bluefin tuna captures in the Gibraltar Strait and Western Mediterranean
Source: Data Brief. 2017 Nov 16;16:206–10. doi: 10.1016/j.dib.2017.11.028 (PMC5712807; doi:10.1016/j.dib.2017.11.028)
Supplement: Supplementary file 3 — Supplementary material [file mmc3.zip › mmc3/tuna_datasets_201711001377098004.csv]

Year	PBarril	PMedoCasas	EZahara	EConil	CSaline	CIsolaPiana	CPortoScuso	CPortoPaglia	SBonagia	SFormica	SSGiuliano
1525	NA	NA	16141	10662	NA	NA	NA	NA	NA	NA	NA
1526	NA	NA	16554	22980	NA	NA	NA	NA	NA	NA	NA
1527	NA	NA	17410	10592	NA	NA	NA	NA	NA	NA	NA
1528	NA	NA	8015	9413	NA	NA	NA	NA	NA	NA	NA
1529	NA	NA	17565	14848	NA	NA	NA	NA	NA	NA	NA
1530	NA	NA	15692	16750	NA	NA	NA	NA	NA	NA	NA
1531	NA	NA	NA	NA	NA	NA	NA	NA	NA	NA	NA
1532	NA	NA	12296	17759	NA	NA	NA	NA	NA	NA	NA
1533	NA	NA	11286	9077	NA	NA	NA	NA	NA	NA	NA
1534	NA	NA	NA	NA	NA	NA	NA	NA	NA	NA	NA
1535	NA	NA	17122	21695	NA	NA	NA	NA	NA	NA	NA
1536	NA	NA	NA	34075	NA	NA	NA	NA	NA	NA	NA
1537	NA	NA	NA	NA	NA	NA	NA	NA	NA	NA	NA
1538	NA	NA	NA	NA	NA	NA	NA	NA	NA	NA	NA
1539	NA	NA	37520	NA	NA	NA	NA	NA	NA	NA	NA
1540	NA	NA	NA	NA	NA	NA	NA	NA	NA	NA	NA
1541	NA	NA	40813	NA	NA	NA	NA	NA	NA	NA	NA
1542	NA	NA	53017	37044	NA	NA	NA	NA	NA	NA	NA
1543	NA	NA	40196	32016	NA	NA	NA	NA	NA	NA	NA
1544	NA	NA	23150	20424	NA	NA	NA	NA	NA	NA	NA
1545	NA	NA	40545	31777	NA	NA	NA	NA	NA	NA	NA
1546	NA	NA	NA	NA	NA	NA	NA	NA	NA	NA	NA
1547	NA	NA	44119	45522	NA	NA	NA	NA	NA	NA	NA
1548	NA	NA	48565	34665	NA	NA	NA	NA	NA	NA	NA
1549	NA	NA	62052	40591	NA	NA	NA	NA	NA	NA	NA
1550	NA	NA	56586	35052	NA	NA	NA	NA	NA	NA	NA
1551	NA	NA	NA	NA	NA	NA	NA	NA	NA	NA	NA
1552	NA	NA	NA	NA	NA	NA	NA	NA	NA	NA	NA
1553	NA	NA	39500	56490	NA	NA	NA	NA	NA	NA	NA
1554	NA	NA	52663	NA	NA	NA	NA	NA	NA	NA	NA
1555	NA	NA	NA	47012	NA	NA	NA	NA	NA	NA	NA
1556	NA	NA	57163	65312	NA	NA	NA	NA	NA	NA	NA
1557	NA	NA	51823	NA	NA	NA	NA	NA	NA	NA	NA
1558	NA	NA	52730	57422	NA	NA	NA	NA	NA	NA	NA
1559	NA	NA	62107	63281	NA	NA	NA	NA	NA	NA	NA
1560	NA	NA	55864	55589	NA	NA	NA	NA	NA	NA	NA
1561	NA	NA	NA	NA	NA	NA	NA	NA	NA	NA	NA
1562	NA	NA	69043	46059	NA	NA	NA	NA	NA	NA	NA
1563	NA	NA	57954	52744	NA	NA	NA	NA	NA	NA	NA
1564	NA	NA	66014	49409	NA	NA	NA	NA	NA	NA	NA
1565	NA	NA	59050	NA	NA	NA	NA	NA	NA	NA	NA
1566	NA	NA	70282	54749	NA	NA	NA	NA	NA	NA	NA
1567	NA	NA	63198	59184	NA	NA	NA	NA	NA	NA	NA
1568	NA	NA	73000	45030	NA	NA	NA	NA	NA	NA	NA
1569	NA	NA	62671	NA	NA	NA	NA	NA	NA	NA	NA
1570	NA	NA	58635	56700	NA	NA	NA	NA	NA	NA	NA
1571	NA	NA	19608	NA	NA	NA	NA	NA	NA	NA	NA
1572	NA	NA	25446	12438	NA	NA	NA	NA	NA	NA	NA
1573	NA	NA	13317	NA	NA	NA	NA	NA	NA	NA	NA
1574	NA	NA	10664	7955	NA	NA	NA	NA	NA	NA	NA
1575	NA	NA	9507	15679	NA	NA	NA	NA	NA	NA	NA
1576	NA	NA	10333	27587	NA	NA	NA	NA	NA	NA	NA
1577	NA	NA	24842	24732	NA	NA	NA	NA	NA	NA	NA
1578	NA	NA	16244	15594	NA	NA	NA	NA	NA	NA	NA
1579	NA	NA	NA	23864	NA	NA	NA	NA	NA	NA	NA
1580	NA	NA	22261	16134	NA	NA	NA	NA	NA	NA	NA
1581	NA	NA	29882	26051	NA	NA	NA	NA	NA	NA	NA
1582	NA	NA	32527	NA	NA	NA	NA	NA	NA	NA	NA
1583	NA	NA	NA	8892	NA	NA	NA	NA	NA	NA	NA
1584	NA	NA	32096	26955	NA	NA	NA	NA	NA	NA	NA
1585	NA	NA	NA	22986	NA	NA	NA	NA	NA	NA	NA
1586	NA	NA	NA	10664	NA	NA	NA	NA	NA	NA	NA
1587	NA	NA	NA	11735	NA	NA	NA	NA	NA	NA	NA
1588	NA	NA	NA	7254	NA	NA	NA	NA	NA	NA	NA
1589	NA	NA	NA	NA	NA	NA	NA	NA	NA	NA	NA
1590	NA	NA	7490	3702	NA	NA	NA	NA	NA	NA	NA
1591	NA	NA	NA	NA	NA	NA	NA	NA	NA	NA	NA
1592	NA	NA	7681	NA	NA	NA	NA	NA	NA	NA	NA
1593	NA	NA	NA	NA	NA	NA	NA	NA	NA	NA	NA
1594	NA	NA	NA	NA	NA	NA	NA	NA	NA	NA	NA
1595	NA	NA	NA	2953	NA	NA	NA	NA	NA	NA	NA
1596	NA	NA	NA	NA	NA	NA	NA	NA	NA	NA	NA
1597	NA	NA	2608	NA	NA	NA	NA	NA	NA	NA	NA
1598	NA	NA	3838	NA	NA	NA	NA	NA	NA	NA	NA
1599	NA	NA	NA	2993	NA	NA	NA	NA	NA	NA	NA
1600	NA	NA	NA	2354	NA	NA	NA	NA	NA	NA	NA
1601	NA	NA	5183	NA	NA	NA	NA	NA	NA	NA	NA
1602	NA	NA	NA	NA	NA	NA	NA	NA	NA	NA	NA
1603	NA	NA	NA	NA	NA	NA	NA	NA	NA	NA	NA
1604	NA	NA	NA	8000	NA	NA	NA	NA	NA	NA	NA
1605	NA	NA	11203	9882	NA	NA	NA	NA	NA	NA	NA
1606	NA	NA	NA	11571	NA	NA	NA	NA	NA	NA	NA
1607	NA	NA	9143	NA	NA	NA	NA	NA	NA	NA	NA
1608	NA	NA	9329	5384	NA	NA	NA	NA	NA	NA	NA
1609	NA	NA	NA	NA	NA	NA	NA	NA	NA	NA	NA
1610	NA	NA	3173	NA	NA	NA	NA	NA	NA	NA	NA
1611	NA	NA	6338	NA	NA	NA	NA	NA	NA	NA	NA
1612	NA	NA	8014	NA	NA	NA	NA	NA	NA	NA	NA
1613	NA	NA	NA	NA	NA	NA	NA	NA	NA	NA	NA
1614	NA	NA	2848	NA	NA	NA	NA	NA	NA	NA	NA
1615	NA	NA	4768	4208	NA	NA	NA	NA	NA	NA	NA
1616	NA	NA	11790	9557	NA	NA	NA	NA	NA	NA	NA
1617	NA	NA	13779	12706	NA	NA	NA	NA	NA	NA	NA
1618	NA	NA	9403	5228	NA	NA	NA	NA	NA	NA	NA
1619	NA	NA	10855	13283	NA	NA	NA	NA	NA	NA	NA
1620	NA	NA	11403	8823	NA	NA	NA	NA	NA	NA	NA
1621	NA	NA	17077	12707	NA	NA	NA	NA	NA	NA	NA
1622	NA	NA	17797	13283	NA	NA	NA	NA	NA	NA	NA
1623	NA	NA	11948	10417	NA	NA	NA	NA	NA	NA	NA
1624	NA	NA	17578	12144	NA	NA	NA	NA	NA	NA	NA
1625	NA	NA	16711	13286	NA	NA	NA	NA	NA	NA	NA
1626	NA	NA	10114	6526	NA	NA	NA	NA	NA	NA	NA
1627	NA	NA	12609	12745	NA	NA	NA	NA	NA	NA	NA
1628	NA	NA	12060	4888	NA	NA	NA	NA	NA	NA	NA
1629	NA	NA	6739	6824	NA	NA	NA	NA	NA	NA	NA
1630	NA	NA	7550	3772	NA	NA	NA	NA	NA	NA	NA
1631	NA	NA	12069	11173	NA	NA	NA	NA	NA	NA	NA
1632	NA	NA	17203	14023	NA	NA	NA	NA	NA	NA	NA
1633	NA	NA	16601	16615	NA	NA	NA	NA	NA	NA	NA
1634	NA	NA	13951	9040	NA	NA	NA	NA	NA	NA	NA
1635	NA	NA	18037	11352	NA	NA	NA	NA	NA	NA	NA
1636	NA	NA	13428	10966	NA	NA	NA	NA	NA	NA	NA
1637	NA	NA	18614	5886	NA	NA	NA	NA	NA	NA	NA
1638	NA	NA	12855	11067	NA	NA	NA	NA	NA	NA	NA
1639	NA	NA	21647	11953	NA	NA	NA	NA	NA	NA	NA
1640	NA	NA	8580	5241	NA	NA	NA	NA	NA	NA	NA
1641	NA	NA	8410	4720	NA	NA	NA	NA	NA	NA	NA
1642	NA	NA	12198	NA	NA	NA	NA	NA	NA	NA	NA
1643	NA	NA	NA	3120	NA	NA	NA	NA	NA	NA	NA
1644	NA	NA	4900	2395	NA	NA	NA	NA	NA	NA	NA
1645	NA	NA	12713	8287	NA	NA	NA	NA	NA	NA	NA
1646	NA	NA	4768	3855	NA	NA	NA	NA	NA	NA	NA
1647	NA	NA	2391	3808	NA	NA	NA	NA	NA	NA	NA
1648	NA	NA	10233	9061	NA	NA	NA	NA	NA	NA	NA
1649	NA	NA	NA	1152	NA	NA	NA	NA	NA	NA	NA
1650	NA	NA	NA	NA	NA	NA	NA	NA	NA	NA	NA
1651	NA	NA	NA	NA	NA	NA	NA	NA	NA	NA	NA
1652	NA	NA	8680	4165	NA	NA	NA	NA	NA	NA	NA
1653	NA	NA	11026	12088	NA	NA	NA	NA	NA	NA	NA
1654	NA	NA	12862	11493	NA	NA	NA	NA	NA	NA	NA
1655	NA	NA	8306	6477	NA	NA	NA	NA	NA	NA	NA
1656	NA	NA	8126	5255	NA	NA	NA	NA	NA	NA	NA
1657	NA	NA	14253	11159	NA	NA	NA	NA	NA	NA	NA
1658	NA	NA	4873	4471	NA	NA	NA	NA	NA	NA	NA
1659	NA	NA	7926	5943	NA	NA	NA	NA	NA	NA	NA
1660	NA	NA	7221	3299	NA	NA	NA	NA	NA	NA	NA
1661	NA	NA	4344	2108	NA	NA	NA	NA	NA	NA	NA
1662	NA	NA	7321	3683	NA	NA	NA	NA	NA	NA	NA
1663	NA	NA	7519	9355	NA	NA	NA	NA	NA	NA	NA
1664	NA	NA	8336	10102	NA	NA	NA	NA	NA	NA	NA
1665	NA	NA	7187	8486	NA	NA	NA	NA	NA	NA	NA
1666	NA	NA	15305	6906	NA	NA	NA	NA	NA	NA	NA
1667	NA	NA	9681	9751	NA	NA	NA	NA	NA	NA	NA
1668	NA	NA	9274	10768	NA	NA	NA	NA	NA	NA	NA
1669	NA	NA	12121	12537	NA	NA	NA	NA	NA	NA	NA
1670	NA	NA	14354	12133	NA	NA	NA	NA	NA	NA	NA
1671	NA	NA	13496	14394	NA	NA	NA	NA	NA	NA	NA
1672	NA	NA	12684	12126	NA	NA	NA	NA	NA	NA	NA
1673	NA	NA	15798	NA	NA	NA	NA	NA	NA	NA	NA
1674	NA	NA	6472	3684	NA	NA	NA	NA	NA	NA	NA
1675	NA	NA	5692	2872	NA	NA	NA	NA	NA	NA	NA
1676	NA	NA	6933	6224	NA	NA	NA	NA	NA	NA	NA
1677	NA	NA	2579	116	NA	NA	NA	NA	NA	NA	NA
1678	NA	NA	4951	NA	NA	NA	NA	NA	NA	NA	NA
1679	NA	NA	NA	NA	NA	NA	NA	NA	NA	NA	NA
1680	NA	NA	2768	NA	NA	NA	NA	NA	NA	NA	NA
1681	NA	NA	NA	NA	NA	NA	NA	NA	NA	NA	NA
1682	NA	NA	1994	NA	NA	NA	NA	NA	NA	NA	NA
1683	NA	NA	NA	NA	NA	NA	NA	NA	NA	NA	NA
1684	NA	NA	NA	80	NA	NA	NA	NA	NA	NA	NA
1685	NA	NA	NA	2798	NA	NA	NA	NA	NA	NA	NA
1686	NA	NA	NA	3015	NA	NA	NA	NA	NA	NA	NA
1687	NA	NA	NA	2892	NA	NA	NA	NA	NA	NA	NA
1688	NA	NA	1433	2073	NA	NA	NA	NA	NA	NA	NA
1689	NA	NA	4829	4598	NA	NA	NA	NA	NA	NA	NA
1690	NA	NA	NA	850	NA	NA	NA	NA	NA	NA	NA
1691	NA	NA	900	635	NA	NA	NA	NA	NA	NA	NA
1692	NA	NA	NA	394	NA	NA	NA	NA	NA	NA	NA
1693	NA	NA	NA	306	NA	NA	NA	NA	NA	NA	NA
1694	NA	NA	NA	387	NA	NA	NA	NA	NA	NA	NA
1695	NA	NA	NA	NA	NA	NA	NA	NA	NA	NA	NA
1696	NA	NA	NA	NA	NA	NA	NA	NA	NA	NA	NA
1697	NA	NA	NA	NA	NA	NA	NA	NA	NA	NA	NA
1698	NA	NA	427	1678	NA	NA	NA	NA	NA	NA	NA
1699	NA	NA	NA	273	NA	NA	NA	NA	NA	NA	NA
1700	NA	NA	713	930	NA	NA	NA	NA	137	1402	826
1701	NA	NA	363	34	NA	NA	NA	NA	388	1739	577
1702	NA	NA	43	55	NA	NA	NA	NA	378	1017	159
1703	NA	NA	NA	9	NA	NA	NA	NA	197	727	149
1704	NA	NA	74	227	NA	NA	NA	NA	NA	695	209
1705	NA	NA	NA	NA	NA	NA	NA	NA	7	695	NA
1706	NA	NA	NA	1058	NA	NA	NA	NA	408	535	NA
1707	NA	NA	NA	512	NA	NA	NA	NA	508	406	NA
1708	NA	NA	NA	203	NA	NA	NA	NA	708	5	NA
1709	NA	NA	NA	618	NA	NA	NA	NA	1209	680	NA
1710	NA	NA	NA	196	NA	NA	NA	NA	1580	824	468
1711	NA	NA	NA	778	NA	NA	NA	NA	1279	1788	229
1712	NA	NA	NA	3550	NA	NA	NA	NA	778	3668	0
1713	NA	NA	NA	6137	NA	NA	NA	NA	608	3041	1542
1714	NA	NA	NA	3509	NA	NA	NA	NA	1319	2559	995
1715	NA	NA	NA	2329	NA	NA	NA	NA	1219	1756	438
1716	NA	NA	NA	1033	NA	NA	NA	NA	898	1451	408
1717	NA	NA	495	593	NA	NA	NA	NA	548	1788	587
1718	NA	NA	NA	831	NA	NA	NA	NA	458	1130	0
1719	NA	NA	NA	2438	NA	NA	NA	NA	307	1451	418
1720	NA	NA	NA	304	NA	NA	NA	NA	387	985	328
1721	NA	NA	NA	NA	NA	NA	NA	NA	738	0	0
1722	NA	NA	NA	NA	NA	NA	NA	NA	518	712	NA
1723	NA	NA	NA	267	NA	NA	NA	NA	608	632	80
1724	NA	NA	439	1031	NA	NA	NA	NA	297	1371	239
1725	NA	NA	1671	4272	NA	NA	NA	NA	0	1500	348
1726	NA	NA	2004	3486	NA	NA	NA	NA	1289	1130	159
1727	NA	NA	2140	1400	NA	NA	NA	NA	1449	1435	328
1728	NA	NA	6702	135	NA	NA	NA	NA	1048	0	20
1729	NA	NA	NA	5846	NA	NA	NA	NA	587	1917	577
1730	NA	NA	4894	NA	NA	NA	NA	NA	457	2672	1005
1731	NA	NA	842	1547	NA	NA	NA	NA	0	2046	866
1732	NA	NA	4007	2839	NA	NA	NA	NA	0	2014	597
1733	NA	NA	5432	3373	NA	NA	NA	NA	126	1259	398
1734	NA	NA	1775	3211	NA	NA	NA	NA	1429	616	80
1735	NA	NA	1783	2024	NA	NA	NA	NA	1409	0	20
1736	NA	NA	5917	1902	NA	NA	NA	NA	1890	0	NA
1737	NA	NA	3493	6005	NA	NA	NA	NA	1870	1211	0
1738	NA	NA	4844	8884	NA	NA	NA	NA	1820	2946	1502
1739	NA	NA	NA	10592	NA	NA	NA	NA	1319	2400	985
1740	NA	NA	NA	2370	NA	NA	NA	NA	1118	3299	905
1741	NA	NA	6133	NA	NA	NA	NA	NA	1479	3059	766
1742	NA	NA	NA	2598	NA	NA	NA	NA	2371	2432	1005
1743	NA	NA	4064	1658	NA	NA	NA	NA	1880	2384	856
1744	NA	NA	3763	1606	NA	NA	NA	NA	1890	2689	886
1745	NA	NA	NA	4054	NA	NA	NA	NA	1609	2866	905
1746	NA	NA	1753	1789	NA	NA	NA	NA	2361	2866	896
1747	NA	NA	1838	798	NA	NA	NA	NA	2180	3332	1184
1748	NA	NA	5142	6591	NA	NA	NA	NA	1880	3814	1771
1749	NA	NA	2146	1520	NA	NA	NA	NA	1579	3203	1134
1750	NA	NA	1917	1339	NA	NA	NA	NA	1619	3461	1055
1751	NA	NA	3570	3824	NA	NA	NA	NA	2120	3878	1453
1752	NA	NA	501	110	NA	NA	NA	NA	2611	3991	1950
1753	NA	NA	680	381	NA	NA	NA	NA	3012	2898	1274
1754	NA	NA	344	476	NA	NA	NA	NA	2891	3589	816
1755	NA	NA	338	1151	NA	NA	NA	NA	2961	4023	3104
1756	NA	NA	231	6	NA	NA	NA	NA	2090	4232	3393
1757	NA	NA	NA	NA	NA	NA	NA	NA	2551	4280	2318
1758	NA	NA	NA	NA	NA	NA	NA	NA	2310	4778	2318
1759	NA	NA	NA	NA	NA	NA	NA	NA	1408	5035	2886
1760	NA	NA	NA	NA	NA	NA	NA	NA	1819	4521	3284
1761	NA	NA	NA	NA	NA	NA	NA	NA	1719	4971	2468
1762	NA	NA	NA	NA	NA	NA	NA	NA	1418	4553	3294
1763	NA	NA	NA	NA	NA	NA	NA	NA	2090	3766	2627
1764	NA	NA	NA	NA	NA	NA	NA	NA	1348	3043	1483
1765	NA	NA	NA	NA	NA	NA	NA	NA	1378	2803	1264
1766	NA	NA	NA	NA	NA	NA	NA	NA	3633	2481	1592
1767	NA	NA	NA	NA	NA	NA	NA	NA	2039	2578	1194
1768	NA	NA	NA	NA	NA	NA	NA	NA	1248	3092	0
1769	NA	NA	NA	NA	NA	NA	NA	NA	2089	2883	1632
1770	NA	NA	NA	NA	NA	NA	NA	NA	1889	5100	2090
1771	NA	NA	NA	NA	NA	NA	NA	NA	987	4907	3700
1772	NA	NA	NA	NA	NA	NA	NA	NA	1167	2498	1443
1773	NA	NA	NA	NA	NA	NA	NA	NA	1488	2803	1363
1774	NA	NA	NA	NA	NA	NA	NA	NA	1167	3012	1751
1775	NA	NA	NA	NA	NA	NA	NA	NA	997	3446	2517
1776	NA	10838	NA	NA	NA	NA	NA	NA	616	2498	1055
1777	NA	9945	NA	NA	NA	NA	NA	NA	817	4699	945
1778	NA	9051	NA	NA	NA	NA	NA	NA	1518	2193	1085
1779	NA	5078	NA	NA	NA	NA	NA	NA	2520	1759	517
1780	NA	9052	NA	NA	NA	NA	NA	NA	2440	2434	428
1781	NA	11933	NA	NA	NA	NA	NA	NA	1738	2370	925
1782	NA	4483	NA	NA	NA	NA	NA	NA	1137	1904	1124
1783	NA	4682	NA	NA	NA	NA	NA	NA	1598	2032	1622
1784	NA	7365	NA	NA	NA	NA	NA	NA	1848	2868	1851
1785	NA	8557	NA	NA	NA	NA	NA	NA	1548	2884	1771
1786	NA	13524	NA	NA	NA	NA	NA	NA	1267	2482	1632
1787	NA	19584	NA	NA	NA	NA	NA	NA	1397	2000	1284
1788	NA	15015	NA	NA	NA	NA	NA	NA	947	1631	726
1789	NA	9055	NA	NA	NA	NA	NA	NA	806	1808	1234
1790	NA	11936	NA	NA	NA	NA	NA	NA	896	1936	1383
1791	NA	7566	NA	NA	NA	NA	NA	NA	1037	1310	1015
1792	NA	3593	NA	NA	NA	NA	NA	NA	836	1535	1085
1793	NA	3494	NA	NA	NA	NA	NA	NA	335	1294	846
1794	NA	3495	NA	NA	NA	NA	NA	NA	235	1069	348
1795	NA	4091	NA	NA	NA	NA	NA	NA	215	1744	388
1796	NA	10151	NA	NA	NA	NA	NA	NA	415	2049	577
1797	NA	13628	NA	NA	NA	NA	NA	NA	415	1310	547
1798	NA	6476	NA	NA	NA	NA	NA	NA	465	635	239
1799	NA	5980	NA	NA	NA	NA	NA	NA	666	NA	249
1800	NA	8762	NA	NA	NA	NA	NA	NA	595	539	50
1801	NA	14822	NA	NA	NA	NA	NA	NA	946	1439	388
1802	NA	11842	NA	NA	NA	NA	NA	NA	1046	1326	10
1803	NA	8862	NA	NA	NA	NA	NA	NA	535	893	40
1804	NA	6876	NA	NA	NA	NA	NA	NA	0	700	269
1805	NA	3896	NA	NA	NA	NA	NA	NA	415	587	NA
1806	NA	1811	NA	NA	NA	NA	NA	NA	896	555	NA
1807	NA	4195	NA	NA	NA	NA	NA	NA	NA	796	NA
1808	NA	5089	NA	NA	NA	NA	NA	NA	NA	989	NA
1809	NA	NA	NA	NA	NA	NA	NA	NA	NA	1134	NA
1810	NA	NA	NA	NA	NA	NA	NA	NA	NA	1005	NA
1811	NA	NA	NA	NA	NA	NA	NA	NA	NA	1070	NA
1812	NA	NA	NA	NA	NA	NA	NA	NA	NA	1680	NA
1813	NA	NA	NA	NA	NA	NA	NA	NA	NA	2001	NA
1814	NA	NA	NA	NA	NA	NA	NA	NA	NA	524	NA
1815	NA	NA	NA	NA	NA	NA	NA	NA	NA	0	NA
1816	NA	NA	NA	NA	NA	NA	NA	NA	NA	1182	NA
1817	NA	NA	NA	NA	NA	NA	NA	NA	NA	NA	NA
1818	NA	NA	NA	NA	NA	NA	NA	NA	NA	NA	NA
1819	NA	NA	NA	NA	NA	NA	NA	NA	NA	NA	NA
1820	NA	NA	NA	NA	NA	601	1052	NA	NA	NA	NA
1821	NA	NA	NA	NA	NA	571	1383	NA	NA	NA	NA
1822	NA	NA	NA	NA	NA	1173	1563	NA	NA	NA	NA
1823	NA	NA	NA	NA	4067	2045	2104	NA	NA	NA	NA
1824	NA	NA	NA	NA	3736	3308	4329	NA	NA	NA	NA
1825	NA	NA	NA	NA	3164	1955	3908	NA	NA	NA	NA
1826	NA	NA	NA	NA	3013	2075	3036	NA	NA	NA	NA
1827	NA	NA	NA	NA	3435	1174	1834	NA	NA	NA	NA
1828	NA	NA	NA	NA	2140	843	1413	NA	NA	NA	NA
1829	NA	NA	NA	NA	2924	1445	2134	NA	NA	NA	NA
1830	NA	NA	NA	NA	1599	1626	2435	992	NA	NA	NA
1831	NA	NA	NA	NA	1026	1325	2405	1300	NA	NA	NA
1832	NA	NA	NA	NA	1268	2979	4599	1119	NA	NA	NA
1833	NA	NA	NA	NA	3527	4782	5020	1903	NA	NA	NA
1834	NA	NA	NA	NA	3437	4873	5922	3023	NA	NA	NA
1835	NA	NA	NA	NA	4672	5564	7756	3279	NA	NA	NA
1836	NA	NA	NA	NA	3979	3280	5050	2175	NA	NA	NA
1837	NA	NA	NA	NA	3437	2980	5651	1966	NA	NA	NA
1838	NA	NA	NA	NA	3197	3250	4629	2302	NA	NA	NA
1839	NA	NA	NA	NA	3709	2770	3547	2190	NA	2356	NA
1840	NA	NA	NA	NA	2806	1928	3758	1566	NA	2710	NA
1841	NA	NA	NA	NA	1932	1688	3006	1485	NA	4846	NA
1842	NA	NA	NA	NA	1420	1087	1383	2125	NA	2308	NA
1843	NA	NA	NA	NA	1903	1298	2104	2525	NA	2597	NA
1844	NA	NA	NA	NA	NA	2801	5411	3165	NA	2083	NA
1845	NA	NA	NA	NA	NA	3300	5020	2540	NA	1730	NA
1846	NA	NA	NA	NA	NA	2170	3607	2732	NA	3866	NA
1847	NA	NA	NA	NA	NA	2862	4419	2476	NA	3802	NA
1848	NA	NA	NA	NA	NA	2862	2285	1868	NA	3160	NA
1849	NA	NA	NA	NA	NA	4365	4689	1995	NA	3079	NA
1850	NA	NA	NA	NA	NA	4800	6553	1291	NA	2630	NA
1851	NA	NA	NA	NA	NA	2652	4178	635	NA	2116	NA
1852	NA	NA	NA	NA	NA	2682	3818	1915	NA	3931	NA
1853	NA	NA	NA	NA	NA	3644	4088	3770	NA	3835	NA
1854	NA	NA	NA	NA	NA	2172	1533	2490	NA	3500	NA
1855	NA	NA	NA	NA	NA	4006	4238	3242	NA	4200	NA
1856	NA	NA	NA	NA	NA	4878	6403	1642	NA	NA	NA
1857	NA	NA	NA	NA	NA	3134	5351	2873	NA	NA	NA
1858	NA	NA	NA	NA	NA	3675	3968	4793	NA	NA	NA
1859	NA	NA	NA	NA	NA	3706	6283	2393	NA	NA	NA
1860	NA	NA	NA	NA	NA	4728	5772	2265	NA	NA	NA
1861	NA	10475	NA	NA	NA	5901	6253	2152	NA	NA	NA
1862	NA	10475	NA	NA	NA	5059	6523	1864	NA	NA	NA
1863	NA	9581	NA	NA	NA	4248	5772	3944	NA	NA	NA
1864	NA	9880	NA	NA	1756	4007	8026	3224	NA	NA	NA
1865	NA	10874	NA	NA	6757	6352	7335	2935	NA	NA	NA
1866	NA	8788	NA	NA	5642	4850	6764	4215	NA	NA	NA
1867	16000	6901	NA	NA	4438	4339	5621	4631	NA	NA	NA
1868	13839	8093	NA	NA	4227	5241	7395	5911	NA	NA	NA
1869	11628	8590	NA	NA	4800	6323	9138	5798	NA	NA	NA
1870	15000	8988	NA	NA	4318	5091	7395	3200	473	NA	NA
1871	13000	11869	NA	NA	2511	1905	3788	5926	1235	NA	NA
1872	15614	12565	NA	NA	3083	4610	9000	4838	1195	NA	NA
1873	25461	12665	NA	NA	4289	5122	8808	3733	1064	NA	NA
1874	39900	17930	NA	NA	6066	5513	12000	3125	964	NA	NA
1875	25685	23196	NA	NA	11187	6535	8717	4389	1124	NA	NA
1876	25576	16938	NA	NA	12090	4611	3607	3333	794	2374	NA
1877	27457	14057	NA	NA	7874	8098	7816	1092	393	2213	NA
1878	36000	11276	NA	NA	6699	7167	10220	1844	774	1812	NA
1879	35000	15548	NA	NA	5224	5800	10792	3284	743	5892	NA
1880	22152	17436	NA	NA	6278	6987	9349	4068	934	5249	NA
1881	28237	15549	NA	NA	8869	5514	9900	6627	1435	3225	NA
1882	46048	14556	NA	NA	3748	2809	4990	2531	834	2984	NA
1883	29678	12470	NA	NA	6249	3982	6523	4115	944	3997	NA
1884	18839	11113	NA	NA	2213	5124	5892	5715	844	4527	NA
1885	12313	12868	NA	NA	5677	4252	5441	5106	443	2053	388
1886	13532	11147	NA	NA	1852	4493	5381	3506	683	1844	388
1887	13201	12472	NA	NA	2274	2359	3307	2562	863	3145	537
1888	15526	13664	NA	NA	2665	2780	6132	2274	833	3676	458
1889	7009	14757	NA	NA	1913	4704	5291	2737	1575	6535	547
1890	5905	15751	NA	NA	1130	2811	2615	2433	1224	6166	945
1891	11216	36414	NA	NA	2545	2150	3487	1985	923	2599	458
1892	4500	32242	NA	NA	3028	2090	3246	865	903	4366	348
1893	6019	28468	NA	NA	2124	2721	2675	1520	1304	2953	438
1894	12326	27872	NA	NA	3148	3894	7635	1952	2607	2294	299
1895	6465	26382	NA	NA	3119	7020	7846	624	3108	6342	1861
1896	7240	23502	NA	NA	2245	4000	4960	1328	2647	6005	1821
1897	15206	21516	NA	NA	3932	6960	6523	1135	1815	4078	905
1898	15429	21019	NA	NA	5348	8734	10671	1007	1034	4302	617
1899	9567	21516	NA	NA	5000	6330	10220	2799	1274	3194	796
1900	11339	25391	NA	NA	5800	5668	6914	2639	1865	3580	468
1901	8353	27378	NA	NA	3391	7021	5110	1519	813	2648	100
1902	7470	36716	NA	NA	2397	5759	2600	0	853	4865	736
1903	11785	33935	NA	NA	2608	6631	5741	0	1264	4897	627
1904	12893	27975	NA	NA	2006	5128	5170	0	623	4801	428
1905	8138	25989	NA	NA	832	3265	4299	1342	623	4881	527
1906	15772	34830	NA	NA	3693	5339	4569	669	723	5154	726
1907	17432	43374	NA	NA	4205	10600	6373	893	1234	3468	328
1908	6262	38010	NA	NA	5712	11171	12235	1261	1143	3435	0
1909	6262	34037	NA	NA	4959	10600	8056	636	632	4223	179
1910	4384	29070	4936	NA	3152	5190	4479	0	612	3211	1000
1911	4385	22117	7511	NA	3574	5310	3727	876	1364	2873	30
1912	5935	19137	8584	NA	2038	5310	4900	2316	1223	2456	149
1913	8149	16654	14421	NA	2038	4830	5080	1180	1023	1669	90
1914	7929	19436	17039	NA	2520	3958	5080	1035	823	1508	70
1915	6050	24403	10129	NA	1737	2636	4028	0	622	2215	NA
1916	2954	28675	12575	NA	1828	3538	3697	571	332	1781	NA
1917	3619	21921	12532	NA	1949	3418	3788	1595	271	1637	NA
1918	2514	15961	9614	NA	1256	3117	3126	810	372	2215	NA
1919	2848	9206	8155	NA	1076	2216	1924	794	352	2777	NA
1920	5282	12584	10000	NA	1979	1885	3607	858	261	3982	NA
1921	3182	19836	13000	NA	2311	2487	4780	986	522	3565	NA
1922	2077	15267	4335	NA	1799	3359	3908	393	883	2697	NA
1923	2631	8314	4335	NA	1558	2788	2796	1305	632	1926	NA
1924	2080	4142	4850	NA	715	2247	2044	1929	NA	1653	NA
1925	754	6626	4979	NA	806	1676	1894	1321	NA	850	NA
1926	1640	9408	5021	NA	716	1406	1623	1672	NA	946	NA
1927	2195	8911	7210	NA	686	1857	1563	408	NA	1075	NA
1928	5183	6925	4936	NA	686	1917	1383	792	NA	609	NA
1929	3193	8912	6000	NA	475	1226	1383	792	NA	448	NA
1930	3969	16164	4635	NA	506	1256	1653	983	NA	786	NA
1931	2422	15867	6052	NA	837	1737	1263	615	NA	1139	NA
1932	3529	15669	3519	NA	958	1587	1834	743	NA	1991	NA
1933	2092	14676	2446	NA	898	2790	3006	599	NA	2007	NA
1934	1843	13186	1545	NA	747	1197	1774	822	NA	818	NA
1935	1624	19146	3219	NA	1260	2520	3337	1734	NA	NA	NA
1936	3148	17756	1500	NA	1260	2610	3006	710	NA	0	NA
